# Supplementary material for: Characterization and Functional Analysis of Small Heat Shock Protein Genes (Hsp22.2 and Hsp26.7) in Sitodiplosis mosellana Diapause
Source: Insects. 2025 Jun 20;16(7):649. doi: 10.3390/insects16070649 (PMC12296141; doi:10.3390/insects16070649)
Supplement: Supplementary file 1 [file insects-16-00649-s001.zip]

Archive with 1 entries (1 files):
- insects-3699650-supplementary.pdf
